# Supplementary material for: DNA polymerase α-primase facilitates PARP inhibitor-induced fork acceleration and protects BRCA1-deficient cells against ssDNA gaps
Source: Nat Commun. 2024 Aug 27;15:7375. doi: 10.1038/s41467-024-51667-1 (PMC11350149; doi:10.1038/s41467-024-51667-1)
Supplement: Supplementary file 6 — Source data [file 41467_2024_51667_MOESM6_ESM.xlsx]

## Sheet: 1a
	Figure 1a

## Sheet: 1b
	Figure 1b
	Replication fork rate (kb/min)
	U2OS
	Control	PARPi	APH	PARPi + APH
	0.487452	1.10474	0.0585585	0.102713
	0.648886	1.01691	0.163821	0.138748
	0.519589	1.28342	0.140745	0.114827
	0.338425	1.6531	0.168059	0.0950318
	0.522317	1.59219	0.197566	0.154483
	1.29152	1.04722	0.098036	0.109241
	0.372105	0.529658	0.283341	0.196381
	0.643511	0.481281	0.130368	0.147046
	1.24566	1.35102	0.227609	0.159518
	0.3533	0.818179	0.199628	0.0618388
	0.673797	0.642504	0.181473	0.138748
	0.7066	1.06657	0.119585	0.15169
	0.717448	1.21013	0.108267	0.152551
	0.754181	2.13393	0.1317	0.116256
	0.66087	1.41185	0.0649568	0.135143
	0.917953	0.979792	0.162749	0.162587
	0.611519	1.09278	0.181473	0.110443
	0.710416	0.722092	0.184364	0.134396
	0.822093	1.44704	0.123434	0.114827
	0.712413	0.598983	0.0998061	0.123678
	0.786253	1.15608	0.108803	0.15765
	0.412459	1.09667	0.185305	0.0977762
	0.440521	2.39811	0.11041	0.162587
	0.451774	1.31364	0.129914	0.106789
	0.565156	1.45104	0.108803	0.357636
	0.50145	1.14186	0.185305	0.098783
	0.240649	0.78674	0.108267	0.170706
	0.818342	0.884679	0.098036	0.110443
	0.706064	1.23903	0.108267	0.122866
	0.388019	1.04722	0.154483	0.0654602
	1.32028	0.899684	0.0977762	0.114827
	0.898531	1.9318	0.14638	0.081196
	0.931025	1.14084	0.0735311	0.177332
	0.69002	1.81736	0.155117	0.148166
	0.786091	0.91261	0.114827	0.126049
	1.04585	0.844032	0.13092	0.0748627
	0.931724	0.822093	0.162392	0.0591107
	0.850869	0.772726	0.0816019	0.13092
	0.79408	0.51436	0.0878216	0.0981172
	0.422024	0.799244	0.0487176	0.129914
	0.786091	0.418338	0.252877	0.0896891
	0.642504	1.82668	0.147046	0.0907771
	0.802135	0.780667	0.14638	0.0816019
	0.336898	0.884679	0.156189	0.098783
	0.914575	1.46341	0.0649568	0.0974352
	0.850414	1.28832	0.181554	0.0693738
	0.241168	1.1295	0.15765	0.0654602
	0.628944	1.02674	0.320286	0.0981172
	0.337272	0.758257	0.186929	0.0574218
	0.597034	1.17101	0.20541	0.081196
	0.946648	0.327204	0.185517	0.110443
	0.579544	0.754684	0.0649568	0.101739
	0.32126	0.960012	0.162587	0.0649568
	0.483684	1.14309	0.098783	0.0568372
	0.369328	1.02723	0.12207	0.081196
	0.51436	2.0217	0.230938	0.0574218
	0.78674	0.837	0.122866	0.0828036
	0.722092	0.336898	0.147046	0.12207
	0.487923	1.17387	0.114827	0.161775
	0.565156	0.5464	0.113967	0.0591107
	0.932682	1.18205	0.12207	0.0981172
	0.577758	0.866458	0.14016	0.0669542
	1.20587	1.06076	0.113674	0.0649568
	0.465513	0.733248	0.0893156	0.0896891
	0.746467	1.26606	0.0974352	0.146153
	0.322851	1.13678	0.113967	0.0977762
	0.450345	1.10985	0.0893156	0.122866
	0.433148	1.3872	0.0977762	0.108332
	0.641903	1.4279	0.0748627	0.14638
	0.706064	0.450345	0.12207	0.0828036
	0.651468	0.899684	0.0977762	0.0493834
	0.51436	0.641708	0.081196	0.13969
	1.05881	0.433457	0.0896891	0.116256
	0.726363	1.89549	0.0977762	0.185517
	0.578424	0.946648	0.0414099	0.120706
	0.320854	0.962692	0.0654602	0.0799618
	0.402342	0.539287	0.0414099	0.154061
	0.529658	0.916686	0.081196	0.110443
	0.60983	1.0112	0.138277	0.141801
	0.562412	1.56612	0.0828036	0.212506
	0.386363	0.841742	0.14638	0.228648
	0.32126	1.14309	0.152551	0.195211
	0.705885	1.28351	0.148166	0.100439
	0.51436	0.593802	0.0414099	0.100439
	0.710416	0.530388	0.127088	0.120706
	0.482353	1.20704	0.108332	0.100439
	0.406175	0.836692	0.114827	0.138748
	0.369328	1.18717	0.200538	0.138277
	0.483684	0.818342	0.121794	0.170706
	0.770712	0.690588	0.147046	0.0735311
	0.60983	1.14309	0.203639	0.154483
	0.563549	0.971088	0.0493834	0.269912
	0.535455	1.01526	0.147046	0.200863
	0.32126	1.02786	0.23602	0.0256742
	0.692813	0.999295	0.196381	0.195033
	0.642504	1.55878	0.222964	0.155117
	0.579544	0.630779	0.114827	0.113967
	0.372105	1.4016	0.0946907	0.105863
	0.689841	1.02685	0.173581	0.106789
	0.628944	1.43356	0.138991	0.171291
	0.662624	1.51219	0.162392	0.162392
	0.628944	1.60555	0.162587	0.163204
	0.585504	1.26828	0.0974352	0.098783
	0.809962	1.0112	0.186929	0.14638
	0.867644	1.7647	0.0974352	0.102713
	0.52917	0.630779	0.0649568	0.162587
	0.7066	1.5183	0.0896891	0.193003
	0.673797	0.75673	0.0950318	0.397941
	0.657947	0.747149	0.138033	0.132171
	0.758257	0.497325	0.13118	0.227933
	0.867644	0.788705	0.105555	0.14638
	0.340325	1.11437	0.0896891	0.0981172
	0.57261	1.29956	0.146153	0.132171
	0.418338	0.99478	0.122866	0.0735311
	0.770712	0.545686	0.108332	0.098783
	0.726363	0.515611	0.098783	0.149725
	0.385356	0.658532	0.098783	0.162587
	0.417104	0.561503	0.15765	0.0748627
	1.10776	0.5464	0.0977762	0.284186
	0.822093	0.691514	0.0907771	0.120706
	1.09197	0.724771	0.122866	0.191119
	0.772726	1.48298	0.0974352	0.0574218
	0.69002	0.465237	0.0591107	0.0493834
	0.786253	1.04585	0.162392	0.0974352
	0.852688	0.866897	0.0907771	0.0574218
	0.762316	1.50802	0.0847686	0.0974352
	0.657947	0.450345	0.138277	0.0977762
	0.53159	1.39654	0.0243588	0.105863
	1.01386	0.916686	0.186751	0.138033
	0.900674	0.99517	0.12207	0.326408
	0.630779	1.20417	0.0730764	0.244124
	0.320854	1.09667	0.14016	0.0974352
	0.272721	0.962692	0.14906	0.130173
	1.1231	1.19246	0.170706	0.106789
	0.562412	1.76827	0.0974352	0.108332
	0.701679	1.30035	0.118221	0.136117
	0.601337	0.852688	0.113674	0.197566
	0.857641	1.3156	0.170706	0.116256
	0.487923	1.49508	0.0748627	0.159518
	0.619882	0.914997	0.138033	0.162587
	0.772726	0.78674	0.13092	0.121794
	0.593575	0.643511	0.12207	0.106789
	0.648886	1.30302	0.186751	0.0893156
	0.274605	1.38051	0.163204	0.130173
	0.978736	0.433457	0.0828036	0.130173
	0.449485	1.52406	0.0925796	0.114827
	0.932682	0.657947	0.147046	0.203477
	0.529658	0.465513	0.136117	0.149725
	0.437874	1.04327	0.154272	0.220577
	0.261159	0.449485	0.098783	0.128387
	0.642504	0.903532	0.14016	0.143879
	0.338425	0.932682	0.0974352	0.14016
	0.481281	0.723521	0.121047	0.179362
	0.497325	0.99517	0.174571	0.113967
	0.533279	0.739533	0.0866036	0.183194
	0.738136	0.835604	0.133908	0.165607
	0.701679	0.401384	0.141151	0.106789
	1.25144	1.05881	0.162749	0.172249
	0.60983	0.578424	0.129914	0.0977762
	0.499647	0.949912	0.0765516	0.0649568
	0.740751	0.497585	0.0872857	0.136117
	0.866897	2.07107	0.098036	0.136117
	0.932682	0.705885	0.142401	0.13092
	0.962692	1.31638	0.173223	0.175286
	1.44394	1.17812	0.271519	0.110443
	0.866458	1.04327	0.155003	0.0799618
	0.754181	0.834224	0.153103	0.12207
	1.85187	0.852688	0.174571	0.113967
	1.23696	0.963098	0.108267	0.0693738
	1.02874	0.342956	0.108803	0.108332
	1.4442	0.914429	0.0739533	0.0925796
	0.963098	0.78674	0.0401108	0.098783
	0.899684	0.834841	0.0806114	0.0726217
	1.73261	0.852688	0.121388	0.081196
	0.99517	0.790167	0.0770225	0.0816019
	0.866458	0.964706	0.196381	0.0974352
	0.834841	1.04585	0.0896891	0.113967
	0.402342	1.47733	0.254955	0.0726217
	0.657947	1.25963	0.0414099	0.122866
	0.218206	0.868683	0.100439	0.118221
	0.465237	0.657752	0.0977762	0.171291
	0.916686	0.401076	0.19906	0.156189
	0.627515	0.67456	0.126049	0.126049
	0.577531	0.898969	0.147046	0.108332
	0.593802	0.478601	0.108332	0.136117
	0.385356	0.675518	0.0816019	0.120706
	0.754684	0.564231	0.105863	0.212506
	0.487923	0.56173	0.177332	0.105555
	1.12299	1.12585	0.12207	0.0896891
	0.417412	1.50878	0.162392	0.0493834
	0.611519	0.627515	0.186929	0.146153
	0.419881	0.593802	0.0893156	0.121794
	0.962692	0.899684	0.0574218	0.162587
	0.595524	1.33395	0.0896891	0.14016
	0.385031	1.59477	0.081196	0.145243
	0.337272	0.706064	0.102713	0.0770225
	1.4442	1.20492	0.0735311	0.0568372
	0.625875	0.962692	0.146153	0.132171
	0.466341	1.05272	0.12207	0.130173
	0.754002	1.13223	0.126308	0.159518
	0.673991	1.16847	0.0977762	0.244124
	0.320854	1.04389	0.109241	0.14638
	0.51337	1.27557	0.164211	0.200863
	0.562412		0.122866	0.0977762
	0.562412		0.121794	0.148166
	1.02685		0.211272	0.164211
	0.433457		0.203152	0.163204
	0.459391		0.197566	0.179362
	1.14309		0.146153	0.0896891
	0.272721		0.271	0.138277
	0.419881		0.130173	0.0544663
	0.342956		0.0693738	0.0816019
	0.738656		0.154483	0.114827
	0.818342		0.113967	0.113674
	0.626492		0.113967	0.170706
	0.591626		0.0654602	0.0770225
	0.673991		0.170706	0.0669542
	0.818342		0.211727	0.0574218
	0.50145		0.180288	0.0816019
	0.192516		0.0730764	0.105863
	0.338425		0.148166	0.23602
	0.673991		0.0654602	0.13092
	0.770712		0.081196	0.0574218
	1.14814		0.081196	0.0693738
	0.730601		0.170512	0.180288
	0.802135		0.122866	0.188326
	0.53159		0.244806	0.0974352
	0.538086		0.129914	0.0828036
	0.409017		0.122866	0.106789
	0.463028		0.187449	0.124214
	0.788705		0.0977762	0.143879
	0.258674		0.0907771	0.12207
	0.490813		0.0574218	0.081196
	0.64671		0.251837	0.0977762
	0.705885		0.219375	0.220577
	1.23195		0.162587	0.138277
	0.327204		0.148166	0.0974352
	0.305232		0.0816019	0.0977762
	0.762316		0.0977762	0.12207
	1.16219		0.113674	0.147046
	0.626492		0.0816019	0.0748627
	0.499647		0.116256	0.114827
	0.322462		0.0735311	0.0907771
	0.99517		0.162392	0.147046
			0.14638	0.21983
			0.113967	0.105863
			0.113967
			0.300864
			0.334479
			0.14638
			0.147046
			0.219229
			0.17881
			0.181554
			0.251707
			0.138033
			0.147046

## Sheet: 1c
	Figure 1c
	First-label origins (%)
	U2OS
	Control	PARPi	APH	PARPi + APH
	0.0363864	0.0189036	0.0322086	0.0393013	Replicate 1
	0.0357143	0.0124113	0.0277778	0.0269608	Replicate 2
	0.0273684	0.0143885	0.0288684	0.027668	Replicate 3
					n = 3 independent experiments

## Sheet: 2a
	Figure 2a
	Relative ability for PARPi-induced replication fork acceleration (%)
	U2OS
	siPOLN	-0.0222222
	siPRIMPOL	0.0526316
	siPOLA1	0.212209
	siPOLG1	0.319588
	siPOLM	0.361111
	siPOLQ	0.376812
	siPOLH	0.461059
	siPOLB	0.592784
	siPOLI	0.76324
	siREV1	0.798762
	siPOLL	0.805556
	siPOLK	0.956522
	siDNTT	0.991279
	siPOLE1	0.991279
	siPOLZ	0.985507
	siCON	1
	siPOLD1	1.02616

## Sheet: 2b
	Figure 2b
	Replication fork rate (kb/min)
	U2OS
	siCON	siCON + PARPi	siPOLN	siPOLN + PARPi
	0.181554	1.41291	0.6205	1.00892
	0.347161	0.357636	0.178631	0.638509
	0.572074	1.47812	0.267817	0.261857
	1.0201	1.2346	0.211727	0.261857
	0.0974352	1.02307	0.277966	0.493899
	1.87954	0.960305	0.520661	0.244124
	1.12426	0.259827	0.276066	0.749829
	0.445912	1.12156	0.276066	0.13092
	0.681656	0.341023	0.162392	0.19487
	0.326408	1.47812	0.812609	0.60085
	1.24948	1.91869	0.525955	0.0513483
	0.0974352	0.717464	0.555933	0.195552
	0.918635	1.00802	0.441154	0.19487
	1.27091	0.619006	0.633329	0.229655
	1.1461	0.735262	0.243588	0.716181
	1.06053	0.178631	0.407279	0.781008
	0.406305	0.666603	1.36651	0.197566
	0.154061	0.0649568	0.520661	0.812122
	0.149725	0.414018	0.520661	0.344482
	0.525955	1.31898	0.147046	0.574137
	0.147046	0.682826	0.200863	1.36689
	0.558076	0.438458	0.604358	0.780163
	2.6074	0.763421	0.0874481	0.606307
	0.200863	1.39893	0.65038	0.259827
	0.638103	0.991127	0.668974	1.34824
	1.27713	0.617089	0.845055	0.422219
	1.31226	0.197566	0.15994	0.921071
	1.15925	0.560658	0.227349	0.411144
	1.22914	0.747701	0.472057	0.299434
	0.854376	1.29923	0.147046	0.918635
	0.843967	1.36419	0.19487	0.406305
	0.414018	1.29923	0.294108	1.05754
	0.542016	1.1859	0.154061	0.688964
	0.118221	0.686869	0.43966	0.563711
	0.958665	0.69848	0.523698	0.360575
	0.829628	1.2676	0.294108	0.472057
	0.341413	2.37143	0.341023	0.555933
	0.19008	0.958665	0.276066	0.457296
	0.519914	0.243588	0.129914	0.21111
	0.374914	0.509927	0.244124	0.974887
	0.868147	0.846939	0.344482	0.341413
	1.48736	0.391088	0.651387	0.848335
	0.245748	0.913016	0.779481	0.259827
	0.621555	1.38033	0.19487	0.766003
	0.771995	1.46297	0.211727	0.793057
	0.181554	1.10438	0.8446	1.59144
	0.563711	0.19487	0.487176	1.10534
	0.324784	0.473454	0.504454	0.472057
	0.939778	0.326408	0.488264	1.67264
	0.907803	0.69848	0.701306	0.633329
	0.334787	0.974481	0.473454	1.21838
	1.13465	1.00735	0.487452	0.699032
	0.823246	0.649568	0.487452	0.886481
	0.280337	1.1531	0.259827	0.714524
	0.172623	1.18824	0.682826	0.341023
	0.197566	1.13778	0.178631	0.767545
	0.0649568	0.748594	0.488264	1.15401
	0.234202	0.65038	0.45499	1.05667
	1.16255	1.23588	0.328421	0.796224
	0.29276	1.1531	0.739549	1.26666
	0.606745	1.41291	0.195552	0.197566
	0.323566	1.02307	0.63354	0.422528
	0.129914	1.1531	0.276537	0.893302
	0.149725	0.21111	0.0828036	0.19487
	0.961815	0.408887	0.32519	0.976511
	0.673683	0.977729	0.138748	1.21805
	0.129914	1.34795	0.461891	0.324784
	1.06797	0.94314	0.654618	1.77194
	1.22096	0.519654	0.19487	1.44975
	0.129914	0.407279	0.178631	0.226179
	0.721134	1.03981	0.503675	0.425028
	0.97177	0.813421	0.390082	0.276537
	1.66632	0.392777	0.427188	0.651387
	1.44017	0.893156	0.544679	0.324784
	0.323566	0.832177	0.438767	0.845835
	0.662624	0.959347	0.232513	0.477887
	0.771995	2.47177	0.178631	1.23684
	0.441755	1.55973	0.324784	1.17203
	0.519914	1.05555	0.21111	0.586641
	1.00657	0.735262	0.308967	0.77422
	0.247875	0.638509	0.554276	0.647132
	0.539823	1.02422	0.730942	0.227349
	1.62108	1.13963	0.113674	0.636658
	0.308122	1.33251	0.373501	0.634157
	0.280337	1.06003	0.243588	0.20541
	0.261857	1.28546	0.277966	0.602815
	0.45296	0.763421	0.292305	0.227349
	1.10677	0.438458	0.331215	0.504454
	1.20138	1.0778	0.227933	0.326408
	1.22302	1.73759	0.283601	0.454697
	0.974628	0.682046	0.118221	0.552133
	1.49375	0.780163	0.374914	0.373859
	0.162392	1.26708	0.245748	0.292305
	1.34404	1.08803	0.520661	0.519654
	1.52553	0.990721	0.43966	0.698285
	0.583036	0.6205	0.227349	0.58552
	1.12133	1.12156	0.081196	0.19487
	1.20138	0.539823	0.341023	0.860677
	0.457296	0.308545	0.454697	0.958665
	0.949408	0.649763	0.491479	0.308545
	0.441154	0.19487	0.283601	0.374914
	0.443249	1.25052	0.312361	0.608694
	1.42406	0.780163	0.162392	1.04147
	0.880668	1.13674	0.19487	0.729497
	1.06562	0.828361	0.31025	0.699032
	0.43331	0.503415	0.487176	0.227349
	0.226179	1.72166	0.165607	0.553091
	0.88247	1.13674	0.379104	0.747701
	0.55996	0.588216	0.617089	0.860677
	0.256758	1.06003	0.292305	0.584838
	1.28156	0.441154	0.13092	0.45499
	0.854376	1.09105	0.162392	0.407279
	1.12999	0.835961	0.470937	0.390082
	0.748594	0.554276	0.19487	0.459309
	1.00381	0.341413	0.357636	0.721134
	0.465026	1.64024	0.323566	0.749829
	0.147046	0.50577	0.163204	1.1205
	0.410819	0.964835	0.835961	0.963049
	0.43331	0.619006	0.472057	1.10438
	0.819884	0.714524	0.503415	0.422528
	0.92919	0.715255	0.19487	0.601727
	0.500265	1.34785	0.264358	0.163204
	0.197566	0.925634	0.146153	0.569297
	0.328811	1.10438	0.162392	0.45585
	1.2149	1.2833	0.57045	1.15709
	0.558076	0.373501	0.408887	0.909395
	0.178631	0.535893	0.414018	1.38186
	0.721134	0.552133	0.098783	0.795883
	0.169537	0.685132	0.357262	0.470937
	0.665807	0.622416	0.195552	0.666603
		1.21891	0.328421	0.592682
		0.634157	0.21111	1.2087
		0.425028	0.227349	0.630617
		1.08851	0.331215	0.487176
		1.2833	0.179362	0.324784
		0.942019	0.0874481	0.324784
		0.796386	0.165607	0.6173
		0.782177	0.178631	0.308545
		1.05568	0.35874	0.276537
		1.10474	0.243588	0.276537
		0.649763	0.389741	1.17102
		1.70542	0.195552	0.569297
		0.911717	0.185159	0.389741
		1.33408	0.438458	0.19487
		0.308545	0.470937	0.243588
		0.373501	0.244124	0.816003
		1.81944	0.154061	0.406305
		1.59144	0.357262	0.493899
		1.51164	0.601077	0.227349
		0.861294	0.763421	0.886481
		1.43053	0.283601	0.666002
		0.227933	0.227349	0.699032
		0.19487	0.542016	0.798367
		1.00802	1.39808	0.32519
		0.666002	0.373859	0.480907
		0.568599	0.357262	0.408887
		0.438458	0.731478	0.098783
		0.260331	0.538102	0.308967
		0.569297	0.496822	0.863276
		0.389741	0.781008	0.503675
		0.357262	0.243588	0.649763
		0.89551	1.00735	0.227349
		0.845055	0.422219	0.406305
		0.832177	0.129914	0.748594
		0.58552	0.324784	0.373501
		1.20269	0.138748	0.357262
		1.13963	0.21111	0.227349
		0.782177	1.28382	0.930749
		0.35874	0.747701	1.25211
		1.07375	0.19487	0.606307
		0.974887	0.366372	0.630617
		1.15344	0.308545	0.779644
		0.276537	0.292305	0.236443
		1.34579	0.812122	0.472057
		1.46478	0.195552	0.795883
		1.55973	0.243588	0.974481
		0.454697	0.443249	0.503675
		1.03944	0.146153	0.519654
		1.31578	0.197566	0.357636
		0.876916	0.181554	0.308967
		0.45585	0.113674	0.45499
		0.45499	0.113674	0.308967
		0.373501	0.276066
		1.35029	0.163204
		1.36448	0.149725
		0.584838	1.12156
		0.958112	0.13092
		0.6205	0.391088
		0.991792	0.379104
		1.1531	0.422219
		1.33251	0.19487
		0.721134	0.13092
		0.941873	0.357636
		0.50577	0.292305
		1.29954	0.195552
		0.893156	0.29276
		1.31537	0.406305
		0.99392	0.292305
		0.459309	0.425028
		0.40598	0.357262
		0.324784	0.40598
		0.113674	0.259827
		0.790232	0.179362
		0.261857	0.717464
			0.40598
			0.667593
			0.165607
			0.211727
			0.133908
			0.344482
			0.43966
			0.10398
			0.324784
			0.649763
			0.328421
			0.19487
			0.341413
			0.374914
			0.682826
			0.294108

## Sheet: 2c
	Figure 2c
	Replication fork rate (kb/min)
	U2OS
	siCON	siCON + PARPi	siPRIMPOL	siPRIMPOL + PARPi
	0.292744	0.567203	0.7408	0.672903
	0.728312	1.09197	0.661455	0.931724
	0.74421	0.973329	0.452911	0.889469
	0.931301	1.21385	0.516617	0.823814
	0.306499	1.11633	0.617382	0.986986
	0.419881	0.849505	0.634644	1.14084
	1.00097	0.807884	0.840524	0.69002
	0.680633	1.20021	0.96909	0.625664
	0.939291	1.00405	0.80358	0.820696
	0.290552	0.84663	0.602831	0.272721
	0.393297	0.340325	0.75332	1.30104
	0.8288	1.47959	0.796662	0.79408
	0.195163	1.16406	0.446903	0.627515
	1.48644	0.950188	0.581542	0.401384
	0.983332	0.619882	0.720679	0.319652
	0.746467	0.651468	0.697262	0.978606
	1.09667	0.292744	0.573958	0.691514
	0.358724	1.27426	0.903256	1.07916
	0.903532	1.13439	0.624835	0.749049
	0.776039	0.675518	0.867644	0.308593
	0.726363	0.778198	0.703693	0.226878
	0.338425	1.36617	0.782323	0.433148
	1.48462	1.15907	0.731657	0.482353
	0.595524	1.32155	0.725486	0.529658
	1.10508	0.783476	0.476978	0.226878
	1.19795	0.245407	0.806779	0.691514
	0.40395	1.11066	0.928395	0.78674
	0.696515	0.865273	0.781333	0.529658
	0.604114	0.74421	0.903532	0.931025
	0.723878	1.64264	0.421099	0.338425
	1.22114	0.494207	0.877663	0.585504
	0.738136	1.07091	0.695037	1.15785
	0.730601	1.10508	0.696515	0.390341
	0.704781	0.644907	0.7965	0.419881
	0.809962	0.385356	0.892928	0.746467
	0.802297	0.809962	0.537842	1.05992
	1.2955	1.31872	0.56855	0.852688
	0.875763	0.905384	0.639305	0.996713
	0.683085	1.75922	0.871785	0.979792
	0.931301	1.49024	0.805659	0.385356
	0.563549	1.26503	0.381329	0.771557
	1.07343	0.723878	0.700754	1.02986
	0.617171	0.805659	0.751436	0.852688
	0.611519	1.25277	0.593575	0.628944
	0.881041	0.985021	0.390666	0.497585
	1.05761	0.5255	0.70824	1.31138
	1.3234	1.14218	1.13712	0.515611
	0.896809	1.14524	0.824919	1.21935
	0.997363	0.370367	0.575972	1.22598
	1.28712	1.01628	0.487923	1.01386
	0.481281	1.53852	0.957203	0.354388
	0.50145	1.88144	0.758776	0.481281
	0.917953	0.299711	0.588573	0.434333
	0.393297	0.451774	0.74231	0.5464
	1.14814	0.910483	0.685343	1.25297
	0.823814	0.934338	0.99478	1.52946
	0.999295	0.680633	0.754181	0.578424
	0.630779	0.909914	0.738136	0.935442
	0.435811	0.907511	0.818342	0.563549
	0.63302	0.662624	0.704781	1.34912
	0.579544	0.5255	0.356207	0.706064
	0.651468	0.36051	0.822093	0.818813
	0.306499	1.0477	0.519589	0.903532
	0.628944	0.515611	0.627515	0.453756
	0.791969	0.361939	0.820696	0.64671
	0.680633	0.685911	0.519589	1.06185
	1.05272	0.778198	1.12403	0.726363
	0.857641	0.840524	1.42816	0.481281
	0.955173	1.06669	0.433457	0.723521
	1.22776	0.482353	0.835604	0.662624
	0.780667	1.07343	0.705885	0.295813
	0.358724	1.13937	0.433457	0.56173
	0.828183	0.809329	0.530388	0.834841
	0.857641	0.617171	0.760124	0.74421
	1.01526	0.482613	0.497325	0.717448
	0.812333	0.591626	1.01691	1.06076
	1.05272	1.68326	0.481541	0.678555
	1.46702	0.881041	0.53159	0.723521
	0.563549	0.953159	0.691514	0.483684
	0.84663	1.21809	0.907511	0.449192
	0.499647	1.64584	0.780667	0.891629
	0.664751	1.79964	0.692813	0.925764
	0.585504	0.475094	0.778198	1.16052
	0.706064	0.950188	0.898531	0.619882
	1.03286	0.94707	0.503756	0.868391
	0.809962	1.15027	1.02786	0.96909
	0.825844	0.91261	1.36513	0.497585
	0.923393	0.692634	0.854035	0.662624
	1.07617	1.39387	0.56173	1.16617
	0.662624	1.3043	0.714752	1.4815
	0.417412	1.03684	0.787568	1.18889
	0.627515	1.14524	0.372105	0.642504
	0.937229	1.13632	1.10264	0.788705
	1.08452	1.66752	0.812333	0.706064
	0.830813	1.06862	0.979792	0.772726
	1.05504	0.350377	0.530388	0.780667
	0.567203	0.334982	1.37304	1.11633
	0.778198	0.712413	0.946648	1.22304
	0.783476	0.424752	0.67685	1.11633
	0.859898	0.90311	0.949912	0.372105
	0.74231	1.12356	0.577531	0.51436
	0.627515	0.89983	1.14006	0.69002
	0.955173	1.19462	0.708792	0.788705
	0.583084	0.7965	0.338425	1.09667
	0.630779	0.802297	0.435811	0.915696
	0.855692	0.664751	0.428065	0.667268
	0.284283	1.03198	0.498365	0.417412
	0.374525	0.859898	1.22776	1.07784
	0.878248	1.03895	0.74231	1.21385
	1.19795	1.03198	0.481281	0.755545
	1.01018	0.837	0.955173	0.834841
	0.661455	0.813291	0.630779	0.883656
	0.683085	0.791482	0.74231	0.594452
	0.710416	1.0739	0.722628	0.417412
	0.978606	0.441398	0.78674	0.83437
	1.2955	1.28191	0.733248	0.690588
	0.662624	0.884094	1.42275	0.691514
	0.346317	0.976625	0.593575	0.66087
	0.74421	0.585504	0.851632	1.03286
	0.762657	1.09808	0.692813	1.01691
	0.556891	0.696515	0.932682	0.327204
	1.11633	0.840524	0.894081	0.882925
	0.569687	0.739533	1.11633	0.66087
	0.962822	2.32834	0.597034	0.825844
	1.23976	0.859898	0.643511	0.791969
	0.530388	0.770891	0.901957	1.11633
	0.891629	1.26157	0.866897	1.16052
	1.17812	0.931301	0.788705	1.05272
	1.13678	1.23976	1.07916	0.25718
	0.791969	1.05832	0.547569	0.229703
	0.728312	0.638687	0.433148	0.319652
	0.689094	0.783476	0.482353	0.75673
	1.18954	0.751956	0.626492	1.01691
	0.604114	1.14006	1.15785	0.707525
	0.588346	1.43965	0.322462	0.497325
	1.11437	1.23028	0.662624	1.07677
	0.662624	0.955173	0.889469	1.0029
	0.762316	0.585504	0.74231	0.673991
	1.0029	0.894081	1.14455	0.692813
	0.673407	1.12642	0.822093	0.330727
	1.09491	0.708792	1.12482	0.635667
	1.17101	1.34347	0.305232	0.545686
	0.651468	0.909914	0.627515	0.626492
	0.538086	0.981627	0.370367	0.707525
	0.766863	0.456305	0.799244	0.723521
	0.828183	1.27749	0.767708	0.685911
	0.799244	0.994391	0.724771	0.758257
	0.419881	1.25553	0.583084	0.577758
	0.762316	1.71184	0.953159	0.356207
	0.728312	1.0075	0.754684	0.561503
	0.79408	1.18325	0.760124	0.449485
	0.973329	0.881041	0.923393	1.0429
	1.09667	0.949782	0.648886	1.70664
	0.670159	2.07969	0.498365	0.809962
	0.482613	0.608775	0.667268	0.60983
	0.377594	0.858095	1.20587	0.868683
	0.780667	1.35407	1.1303	0.884679
	1.15797	0.985021	1.06657	0.834224
	0.714752	0.579755	0.850869	1.15785
	0.638687	0.716197	0.517364	0.919479
	1.2585	1.64873	0.738136	0.74231
	0.951406	1.43095	0.381329	1.15263
	0.96909	0.866897	0.519589	0.836692
	0.612997	0.80613	0.641903	0.868683
	0.667268	1.41913	0.862431	0.612997
	1.3847	0.705333	1.03286	0.77422
	1.36617	0.776039	0.873555	0.963098
	0.579544	1.09101	1.05881	0.630779
	0.645898	1.12172	0.485536	0.746467
	0.381329	1.70211	0.449485	0.94707
	0.685911	1.05761	0.903532	0.369328
	0.79408	1.13678	0.638687	0.915696
	0.879434	0.567203	0.882925	1.00097
	0.662624	1.16362	0.625875	0.778198
	1.21607	0.918781	0.809962	0.662624
	0.727597	0.487923	0.26556	0.530388
	0.944212	0.945559	0.617171	0.606453
	0.40585	1.04179	0.823814	0.598983
	0.812333	0.875763	0.598983	1.13937
	0.63302	1.42861	0.838072	0.481541
	0.575972	1.10508	0.533279	1.05272
	0.70824	1.21427	0.575972	0.871639
	0.868391	0.467721	0.487127	0.434333
	0.799244	1.60787	0.469637	0.822093
	0.692634	1.2585	0.884094	0.529414
	1.05504	0.915566	0.994391	1.3043
	0.670159	0.755204	0.453756	0.997882
	0.755204	1.66752	0.535455	0.791969
	0.607297	0.878248	0.538086	0.870015
	0.758257	0.962822	0.823814	1.16617
	1.26503	1.5139	0.63302	0.854035
	0.7965	1.19063	0.419881	0.434333
	0.638687	0.533279	1.12859	0.517364
	1.21459	0.692634	0.887586	0.594452
	1.08237	1.84909	0.253656	0.852688
	0.728312	0.52917	0.651468	1.19106
	0.770891	0.818813	0.437874	1.17288
	0.894081	0.840524	0.577531	1.32174
	0.981627	1.14218	0.923393	0.973329
	0.962822	0.884094	0.628944	1.80393
	0.664751	1.16617	0.731657	0.807884
	0.720501	1.45662	0.261159	1.02986
	0.645898	1.19892	0.622984	0.746467
	0.472106	0.909914	0.350377	0.963764
	0.855692	1.53542	0.802297	0.594452
	0.981627	1.20021	0.884094	0.882357
	0.696515	1.15797	0.680633	0.449192
	0.683085	1.44794	0.630779	1.17288
	0.957203	1.38163	0.870015	0.401384
	0.891061	0.553886		0.5464
	0.648886	0.896809		0.867644
	0.428065	0.731657		0.981887
	0.812333	0.588346		0.903532
	0.783476	0.950188		0.565156
	0.622984	1.51491		0.449485
	0.459391	2.28697		0.995804
		1.02986		1.2202
		0.807884		1.21183
		0.728312		0.53159
		0.705333		0.513613
		1.55424		0.916686
		1.18434
		0.828183
		1.26859
		0.696515
		0.838072
		0.971088
		1.25503
		0.73622
		1.19795

## Sheet: 2d
	Figure 2d
	Replication fork rate (kb/min)
	U2OS
	siCON	siCON + PARPi	siPOLA1	siPOLA1 + PARPi
	0.698285	0.958242	1.03931	0.860677
	0.733638	0.76394	0.568372	0.779644
	0.763421	0.995365	0.845835	0.732388
	0.714703	0.716181	1.08803	1.67295
	0.682046	0.586641	0.81196	1.59971
	0.276537	0.552133	0.276066	0.910694
	0.958665	1.18946	0.747003	0.633329
	0.61795	0.441154	0.797214	0.539823
	0.422528	1.33645	0.763421	0.604358
	0.682241	1.07179	0.504454	0.341023
	0.651387	1.36651	0.990591	0.374914
	0.213594	1.02628	0.422219	1.02307
	1.04551	1.69667	0.81196	0.519914
	0.389741	0.701306	0.730942	0.29276
	0.425028	0.40598	0.767545	0.714703
	0.634157	1.02513	0.731478	0.619006
	0.699032	1.00802	0.45585	0.574137
	0.976511	0.666002	0.8446	0.389741
	0.539823	0.926917	0.341023	0.554276
	0.407279	0.97557	0.276537	0.519914
	0.519914	0.753336	0.552376	1.2829
	0.296333	0.491479	0.324784	0.487176
	1.20214	1.00892	0.40598	0.714524
	0.763242	1.00892	0.507588	0.682241
	0.942425	0.640782	0.31025	1.16934
	0.860677	0.76394	0.656827	1.08911
	0.959347	0.732388	0.860677	1.25084
	0.488264	1.6291	0.536137	1.30004
	0.682241	1.13721	0.779481	0.81196
	1.04134	0.785555	0.438458	0.425028
	0.783703	0.65038	0.910694	0.649568
	0.553091	0.717464	0.292305	0.813421
	0.763242	0.473454	0.65038	0.667593
	0.909541	0.40598	0.731478	0.227349
	0.816003	1.31698	0.844438	0.276066
	0.390082	0.829628	0.682046	1.38377
	0.276537	1.18824	0.682046	1.20269
	0.276537	0.584611	0.584838	0.860677
	0.312361	0.814558	0.519654	1.12062
	0.438767	0.40598	1.13686	0.682241
	0.682826	0.341023	0.503415	0.519654
	0.714703	1.21838	0.910694	0.539823
	0.747003	0.688964	0.990591	0.40598
	0.909541	0.866182	0.305102	0.633329
	0.544679	0.584611	0.425028	0.960305
	0.682826	0.862058	0.584611	0.747701
	0.698285	0.686869	1.21891	0.553091
	1.05568	0.586641	0.730764	0.536137
	0.373501	0.779644	0.503415	0.635196
	0.503415	1.18546	1.49409	0.586641
	1.12344	1.1859	0.665807	0.45499
	1.17023	1.11389	0.553091	0.519654
	1.20345	1.36757	1.03931	0.966882
	0.665807	1.97305	0.276066	0.732388
	0.926917	1.35138	0.828199	1.09576
	0.50577	0.509927	0.763242	0.617089
	0.714703	1.45438	1.08911	0.845835
	1.16968	1.28793	0.668974	0.536884
	1.00696	1.05605	1.5935	0.586641
	0.829628	0.785555	1.1859	1.07227
	0.961539	1.01009	1.10855	1.17023
	0.812609	0.99392	0.733638	0.812609
	0.991127	0.918635	0.341023	0.716181
	0.715255	0.814558	0.81196	0.960305
	0.324784	1.14092	0.58552	0.780163
	0.488264	1.28299	0.487452	0.636658
	1.31547	0.586641	0.667593	0.665807
	1.55304	0.731478	0.814558	1.1859
	1.09576	0.914608	0.716181	0.69999
	1.17023	1.22064	1.06165	0.407279
	0.503415	1.01009	0.747701	0.894487
	0.682241	1.49516	0.893156	0.40598
	0.714524	0.491479	0.619006	1.04045
	0.733638	0.665807	0.81196	0.910694
	0.441154	0.69848	0.942425	0.682046
	0.682046	1.2676	0.909395	0.227349
	0.373501	0.636658	0.422219	1.6291
	0.373859	1.32177	0.918635	1.34873
	0.57045	0.896842	1.25136	1.75414
	0.536884	0.57045	1.14415	0.259827
	0.423469	0.496822	0.636658	0.259827
	0.470937	0.782177	1.13686	0.862058
	0.85082	1.14241	0.504454	0.748594
	0.925634	1.04045	1.16934	0.958242
	0.487176	1.18946	0.503675	0.8446
	0.633329	0.89845	0.893156	0.77711
	0.925634	1.31788	0.472057	0.503415
	0.958112	0.868147	0.638509	0.878264
	0.861294	1.57545	1.15584	2.50215
	0.69848	1.52959	0.654618	0.763242
	0.470937	1.04954	0.586641	0.58552
	0.812609	1.0978	1.20706	0.682046
	0.735262	1.00802	0.682046	1.38186
	0.602815	1.85838	0.489612	1.38272
	0.76394	1.32177	0.714524	1.18546
	0.584838	0.959347	0.584611	0.894487
	0.763242	0.840995	1.21968	0.991792
	0.342566	0.974481	0.999068	0.652816
	0.40598	1.13778	0.568372	0.780163
	1.36563	1.02422	0.389741	0.40598
	0.894487	1.15857	0.40598	0.296333
	0.601727	0.913016	0.341023	0.796386
	0.860677	1.67335	0.714524	0.487176
	0.489612	1.16437	0.909395	0.81196
	0.944114	0.536137	0.909395	0.45499
	0.535893	0.487452	0.536137	0.730764
	0.568372	0.751404	0.601727	0.584838
	0.925634	0.6205	1.50666	0.58552
	0.992718	0.995365	0.749829	0.974481
	0.35874	0.732388	0.617089	1.00802
	0.292305	1.00802	0.633329	1.04247
	1.20269	0.990721	0.276066	0.926917
	0.58552	1.09395	0.568372	0.471213
	0.651387	0.925634	0.276066	0.584611
	0.730942	0.503415	0.732388	0.408887
	0.974481	0.900366	0.454697	0.552376
	0.860823	0.763242	0.244124	0.454697
	1.07192	0.891824	0.638509	0.601727
	0.633329	0.507588	0.682046	0.536137
	1.31578	1.27039	0.732388	0.682241
	0.683784	0.880668	0.438458	0.569297
	0.584611	0.785555	0.633329	0.958665
	0.76394	0.868147	0.65038	0.602815
	0.503415	0.781008	0.942019	1.2676
	0.730942	0.863129	0.799845	1.42915
	0.945365	1.01518	0.730942	0.716181
	1.36409	0.606307	0.60085	0.308967
	0.682241	1.3576	0.373859	0.535893
	1.36448	0.715255	0.373501	0.58552
	0.6205	1.12625	1.02359	0.227349
	1.31628	0.732745	0.714703	0.861294
	0.862058	1.23096	0.601077	0.991127
	0.45585	1.46729	0.536137	0.584611
	1.26666	1.0474	1.04045	0.861294
	1.39742	1.80512	0.694307	0.602815
	0.665807	1.62595	1.17328	1.05867
	0.959347	1.05193	0.860677	0.584838
	0.373501	0.686869	0.45585	0.942425
	0.422528	0.913016	0.860677	0.376668
	0.40598	1.18946	0.406305	0.730942
	0.878264	1.05754	0.520661	0.552133
	0.990591	0.813421	0.958112	0.292305
	1.9165	0.960305	0.32519	0.50577
	0.974352	0.59023	0.763421	0.552133
	1.20269	1.30925	1.16922	0.866182
	0.558076	1.6698	0.227349	0.608694
	0.682826	1.01009	0.357262	0.76394
	0.45585	1.81276	0.406305	0.925634
	0.65038	0.344109	0.438767	0.243588
	0.747182	0.287759	0.454697	0.828361
	0.990591	0.57045	0.633329	0.71912
	1.29954	0.781008	0.633329	0.909395
	0.60085	0.569297	0.698285	0.893156
	1.15401	1.73577	0.812122	0.893156
	0.682241	0.443249	0.536884	1.09238
	0.991792	0.913016	0.552133	0.958665
	0.425028	0.69999	0.714524	0.357262
	0.308545	0.525955	0.584611	0.816003
	1.07486	0.894487	0.893156	0.438767
	0.406305	0.67836	0.520661	0.682826
	0.977729	1.31788	0.536137	0.845055
	0.926917	0.79572	1.44756	0.283601
	0.552133	0.503675	0.357262	1.13674
	0.588216	0.554276	0.602815	0.389741
	0.40598	0.793057	0.942425	0.69848
	0.714524	0.560658	0.326408	0.252097
	0.682046	1.55125	0.493899	0.488264
	0.568372	0.715255	0.326408	0.569297
	0.828199	0.753336	0.737227	0.846939
	0.438458	1.55938	0.276066	0.730764
	0.280337	0.686869	0.454697	1.23588
	0.877517	1.01739	0.519654	0.324784
	0.457296	0.925634	0.519654	0.535893
	0.717464	2.01031	0.584611	0.178631
	0.373501	1.64985	0.619006	0.878264
	0.633329	0.643446	0.438458	0.863129
	0.830748	0.459309	0.747182	0.536884
	0.699032	1.3041	0.649568	0.81196
	0.633329	0.493899	0.893156	0.308545
	0.61795	0.686869	0.373501	0.373501
	0.779644	0.538102	0.783703	2.03048
	0.633329	0.651387	0.58552	0.584838
	0.308545	0.643446	0.503415	0.714703
	0.438458	0.852054	0.958665	2.07962
	0.958665	1.00381	0.633329	0.666002
	0.941873	0.376668	0.504454	0.779481
	1.08803	0.801664	0.958242	0.487452
	0.633329	0.675437	0.40598	1.15709
	0.730764	1.04247	0.487452	0.910694
	1.49621	0.716181	0.748594	0.959347
	0.942425	1.51929	0.714524	1.15709
	0.747701	1.03944	0.357262	0.974352
	0.816003	0.296333	0.60085	0.963049
	0.850041	3.17479	0.958665	0.535893
	0.878264	0.753336	0.991792	1.54349
	0.260331	0.791904	2.04672	0.990591
	0.976511	1.0778	0.555933	0.81196
	0.459309	0.880668	1.05667	1.03931
	1.23684	0.963049	0.845835	0.763421
	0.635196	0.425028	0.411144	2.03048
	0.60085	0.636658	0.35874	0.828832
	0.422528	1.49964	0.376668	0.584611
	0.489612	0.58552	0.863129	1.07289
	0.747003	0.50577	0.682826	0.944114
	0.94314	1.0474	0.638509	0.65038
	0.665807	0.569297	0.896842	0.553091
	0.535893	1.25211	0.633329	0.535893
	0.716181	1.29995	0.813421	0.408887
	0.783703	0.749829	0.488264	1.11188
	0.688964	0.769429	0.860823	0.682241
	1.23684	1.44966	0.63354	0.552133
	1.1859		0.665807
			0.702995
			0.769429
			0.751404
			0.780163
			0.682046
			0.714524
			0.666603
			0.813421
			0.636658
			0.721134
			0.766003
			0.601077
			1.36969
			0.633329
			0.866182
			0.926771
			0.913016
			1.43236
			0.496822
			0.737227
			1.06003
			0.944114
			0.88247
			1.95546
			0.926917
			0.716181
			1.45628
			0.950789
			0.753336
			0.672903
			0.6173
			0.748594
			1.10427
			0.764801
			0.682241
			0.552376
			0.583036
			0.814558
			0.617089
			0.945787
			1.01154
			0.997086
			0.391088
			0.280337
			0.432401
			1.29761
			0.796386
			0.595556
			1.17642
			1.25211
			0.819884
			0.771654
			1.15069
			0.831382
			0.825016

## Sheet: 3a
	Figure 3a
	Replication fork rate (kb/min)
	U2OS
	siCON	siCON + PARPi	siPOLA1 + PARPi	siPOLA2 + PARPi	siPRIM1 + PARPi	siPRIM2 + PARPi
	0.472057	0.860677	1.11152	1.11389	1.0277	1.23609
	0.748594	0.884257	0.697522	1.04954	0.584611	0.914608
	0.423469	1.0277	0.662429	0.787731	0.391088	0.665807
	0.395116	1.77194	0.280337	0.292305	0.229655	1.2149
	0.731478	0.780163	0.996957	0.50577	0.854376	1.22184
	0.685132	1.332	0.694307	0.982975	0.407279	0.146153
	0.519654	0.35874	0.608694	0.308545	0.633329	0.438767
	0.961539	0.974352	0.863129	0.427188	0.308122	1.04247
	0.574137	0.569297	0.525955	1.15925	1.56107	0.946907
	0.963049	0.925634	0.771995	0.997086	0.520661	0.959347
	1.10474	1.35138	0.563711	0.347161	0.276066	0.930749
	0.763242	0.832177	0.425028	0.360575	0.75561	1.27507
	0.422219	1.28299	0.580308	0.694307	0.45585	0.236443
	0.454697	1.35138	0.41751	0.326408	0.326408	0.991792
	0.633329	1.5428	0.474282	0.723505	0.554276	0.733638
	1.21968	0.913016	0.71912	1.14415	0.528716	0.665807
	0.6205	0.992718	0.634157	1.00957	0.89551	0.584611
	0.45499	1.82061	0.939778	0.646515	0.31025	1.13221
	0.698285	0.553091	0.787731	1.30894	0.796386	1.15857
	0.705057	0.927907	0.91084	0.457296	0.656827	0.97177
	0.726233	1.56107	1.20706	0.619006	0.162392	0.76394
	0.328421	1.36448	0.930035	0.91084	0.197566	2.15395
	0.866182	1.23514	0.720777	0.69999	0.438767	1.17328
	1.01009	0.45499	0.287759	1.27702	0.584611	1.03129
	0.921071	0.864493	0.360575	0.854376	0.812609	0.963049
	1.0474	1.06165	0.88247	0.29276	0.438458	1.25052
	0.828361	1.01154	0.509667	0.459309	0.552376	0.666002
	0.783703	1.20181	0.366372	0.21111	0.714524	0.342566
	0.50577	1.07227	0.649974	1.43366	0.374914	0.71912
	0.896842	1.31537	0.261857	0.528716	0.331215	1.25211
	0.868147	1.33161	0.618372	1.23096	0.308545	0.982975
	0.638509	0.97557	0.334787	0.990591	0.730942	0.99392
	1.18557	0.835961	1.24704	1.2201	1.25042	1.64305
	0.927907	0.911717	0.43331	0.57667	0.878264	1.30925
	0.714703	1.28382	0.656827	0.493899	0.503415	1.12625
	0.812609	0.714524	0.598869	0.553091	0.195552	0.97557
	1.16674	0.652816	0.748594	1.54144	0.445912	1.30279
	1.30279	0.814558	0.828036	0.441154	0.45499	0.308967
	0.893156	0.63354	1.15401	0.280337	0.730942	0.40598
	1.33793	0.659441	0.859914	0.496822	0.471213	0.341023
	1.30279	0.683784	1.10259	0.656827	0.507588	0.882308
	0.699032	0.574137	1.36969	0.675437	0.519654	1.19256
	0.572074	1.39808	0.528716	0.555933	1.05555	0.942425
	0.363125	0.89374	0.598869	0.854376	0.828199	0.942425
	1.11009	0.716181	0.445912	1.08936	0.503675	1.11389
	0.89845	0.65038	1.32973	0.324784	0.503415	1.18278
	0.276066	0.97557	0.611503	0.531947	0.342566	0.76394
	1.38119	0.92578	0.745233	0.544435	0.292305	1.12801
	0.179362	1.2733	0.75561	0.828036	0.779481	0.94871
	0.45585	0.812609	0.549502	0.649974	0.406305	0.717464
	0.509927	0.974352	0.761163	0.753336	1.31628	1.12098
	0.459309	2.71506	0.665807	0.312361	0.763242	1.04045
	1.79875	2.04775	0.748594	0.586868	0.350555	0.846939
	0.749829	1.41281	0.477887	0.232513	0.796386	0.276066
	1.57929	0.94314	1.07534	0.939778	0.45499	0.40598
	0.861294	1.35029	0.162392	0.949408	0.63354	0.407279
	0.516082	1.83855	0.953143	1.02255	0.635196	0.882308
	0.423469	1.86864	0.294108	0.611503	1.13778	0.40598
	0.846939	0.974352	0.809037	0.946907	1.33161	0.503675
	0.934712	1.1859	0.691449	1.21263	1.26708	0.438767
	0.634157	1.17102	0.662429	0.987798	0.259827	0.568372
	0.471213	0.454697	1.16221	0.771654	0.32519	0.877517
	0.705057	0.814558	0.308545	0.707477	0.942425	0.259827
	0.503675	1.62684	1.05193	0.459309	1.05555	0.6173
	0.245748	1.07375	0.624738	0.803791	0.925634	0.43966
	0.519654	0.60085	0.390082	0.457296	0.454697	0.357262
	0.991127	0.32519	0.825016	0.324784	0.79572	0.227349
	0.848335	1.41365	0.949408	0.398104	0.457296	1.19256
	0.862058	0.601727	0.866637	1.07375	0.926917	0.294108
	0.461891	1.05605	1.12473	0.739549	0.876916	0.276066
	0.395116	1.02422	0.401076	1.08171	0.876916	0.974887
	0.683784	0.926202	0.296333	0.328421	0.308545	0.828036
	0.748594	0.407279	1.52277	0.406305	0.503675	0.945365
	1.07289	1.82061	0.520661	1.11188	0.877517	0.308967
	0.324784	0.747003	0.523698	0.732388	0.602815	0.730764
	0.878264	0.357262	1.52726	0.716912	0.31025	0.373501
	1.28299	0.445912	0.427188	0.862058	0.553091	0.733638
	0.429949	0.666002	0.296333	0.539823	0.422528	0.422528
	0.753336	0.373501	0.392777	1.04551	0.584838	0.389741
	0.470937	1.4143	1.05193	0.723505	0.584611	0.389741
	0.767545	1.00683	1.2833	0.516082	0.294108	0.584611
	0.870421	1.60841	0.893156	0.213594	0.779481	0.507588
	0.846939	0.974481	0.779644	0.421602	0.606307	0.944114
	1.30561	0.586641	0.416243	0.357636	0.521928	0.730764
	0.488264	1.33517	0.682046	0.749829	0.260331	1.16221
	0.675437	1.10618	0.701306	0.552133	0.129914	1.20269
	0.749829	0.969188	0.731478	0.227933	0.925634	0.276066
	0.617089	0.503415	1.03944	0.536884	0.536884	0.536137
	0.764801	0.862058	0.454697	0.58552	1.00381	0.845055
	0.604358	1.1205	0.308545	0.373501	1.38043	0.32519
	0.554276	1.65926	0.29276	0.80626	0.471213	0.331215
	0.260331	0.633329	0.701306	0.627466	0.568599	0.276066
	0.243588	0.979207	0.373501	1.38272	0.50577	0.542016
	0.44916	1.75383	1.38043	0.276066	0.389741	0.29276
	1.32177	1.17328	0.686869	0.118221	0.79572	1.17102
	1.01154	1.9493	0.6173	0.185159	0.828832	0.813421
	0.964835	1.65838	0.438458	1.25893	0.682046	0.227349
	0.391088	1.49436	0.65038	0.801664	0.324784	0.35874
	0.665807	0.764801	0.732388	0.649568	0.470937	0.443249
	0.601077	1.05555	0.682046	0.261857	0.909395	0.60085
	0.672903	1.54349	0.487176	0.389741	0.341413	0.672903
	0.43331	1.15709	1.20444	0.535893	0.411144	0.666002
	1.48667	0.816003	0.974481	0.227349	0.195552	0.454697
	0.406305	0.751404	0.714703	1.4365	1.20181	1.25084
	0.801664	0.780163	0.552133	0.852054	0.341023	0.552376
	0.503675	0.751404	0.617089	0.694307	0.553091	0.276066
	0.536137	0.688964	0.438458	0.236443	1.55904	0.213594
	1.02937	1.87202	0.714703	0.835961	0.666603	0.682826
	0.783703	1.28299	0.699032	0.80626	0.29276	0.398104
	0.552133	0.958112	1.0762	0.503415	0.373859	0.454697
	0.373501	1.12062	0.259827	0.342566	0.373859	0.19487
	0.761163	0.926917	0.552133	0.398104	0.324784	0.519654
	0.21111	0.586641	0.880668	0.427188	0.441154	0.31025
	0.828199	0.503415	0.796386	0.445912	0.633329	0.427188
	0.470937	1.15344	0.520661	0.211727	0.552133	0.294108
	0.835961	1.21263	0.781008	0.31025	0.421602	0.277966
	0.294108	1.03981	0.40598	1.0978	0.359471	0.324784
	0.763421	0.69848	0.8446	0.473454	0.373501	0.454697
	0.536884	0.909395	0.58099	0.421602	0.395116	0.536884
	0.601727	1.12098	0.341023	0.178631	0.812609	0.909541
	0.977729	0.76394	0.574137	0.21111	0.29276	0.227349
	0.276537	1.31628	0.554276	0.445912	0.443249	0.423469
	0.438767	0.997086	0.531947	0.652816	0.389741	0.243588
	0.357262	0.861294	0.324784	0.987798	1.3041	0.162392
	0.308545	0.624738	0.487176	0.539823	0.569297	0.373859
	0.376668	1.39808	0.636658	0.470937	0.373859	0.568599
	0.638509	0.780163	0.662835	0.764444	0.374914	0.747003
	0.798367	2.1121	0.67836	0.999068	0.552133	0.803791
	0.905026	0.814558	0.45296	0.793057	0.535893	0.308545
	0.602815	1.20214	0.622416	0.67836	0.909979	0.475402
	0.932584	1.49621	0.852054	0.795883	1.23588	0.243588
	0.764801	1.34824	0.969188	0.195552	1.21968	0.294108
	0.50577	0.341023	0.568372	0.889015	0.391088	0.347161
	1.11614	0.733638	0.726233	0.555462	0.652816	0.926917
	0.422528	1.02422	0.758208	0.685132	1.26092	1.08851
	1.17102	0.519654	0.509927	0.873003	0.845835	0.438767
	0.32519	1.22184	0.411144	0.764801	0.796386	0.779481
	0.392777	0.812122	0.416243	0.592682	0.617089	0.60085
	0.496822	0.866182	0.59023	0.542016	1.12098	0.586641
	0.558076	0.780163	0.50577	0.977729	0.32519	0.390082
	0.63354	1.48213	0.71912	1.46729	0.79572	0.715255
	0.739549	1.33171	0.57045	0.852054	1.2542	0.245748
	0.328421	1.33321	0.914608	0.507588	0.961539	0.682046
	0.927907	0.294108	0.747182	0.59023	0.89551	0.454697
	1.03129	0.373501	0.785555	0.259827	0.373859	0.65038
	0.470937	0.814558	0.717464	0.675437	0.422528	0.292305
	0.539823	0.816003	0.670744	0.726233	0.179362	0.536137
	0.243588	0.640782	0.584838	0.584611	0.635196	0.668974
	0.554276	0.146153	1.0635	0.675437	0.665807	0.259827
	0.475402	1.39742	0.617089	1.16221	0.472057	0.504454
	0.767545	0.89845	0.651387	0.683784	0.649568	0.470937
	0.504454	1.02628	0.438458	0.43966	0.893302	0.97557
	0.714524	1.05568	0.374914	0.500265	0.19487	1.28454
	0.227349	1.20138	0.376668	0.799845	0.656827	1.59152
	0.699032	0.717464	0.461891	0.259827	0.292305	0.243588
	0.75561	0.860823	0.520661	0.554276		0.259827
	0.443249	1.44756	0.861294	0.911717		0.373501
	0.60085	0.958242	0.763242	0.398104		0.503415
	1.34795	1.54409	0.796386	0.636658		0.926917
	0.828832	0.832177	0.714703	0.299434		0.294108
	0.682241	1.1531	0.81196	0.622416		0.243588
		2.06397	0.422219	0.927907		0.701306
		1.18647	0.568372	0.389741		0.913016
		1.01984	0.633329	0.780163		0.601077
		1.00802	0.634157	0.227349		0.731478
		0.668974	0.666603	0.471213		0.519914
		1.16922		0.21111		0.244124
		0.961539		0.579626		0.608694
		0.552133		0.438767		0.276066
		1.30279		0.59023		0.357636
		0.941873		0.45499		0.308545
		2.57092		0.113674		0.666002
		0.538102		0.470937		0.21111
		1.09238		0.195552		0.392777
		1.31698		0.730764		0.438458
		0.43966		0.569297		1.05867
		0.454697		0.260331		0.568372
		0.682241		0.441154		0.666603
		1.25136		0.360575		0.341023
		1.05867		0.294108		0.243588
		0.608694		0.868147		0.229655
		1.6603		0.487176		0.503415
		1.84084		0.294108		0.098783
		1.24704		0.341023		0.63354
		1.11389		0.389741		0.519654
		1.44857		0.89845		0.471213
		0.702995		0.389741		1.0232
		1.6765		0.178631		0.781008
		1.64818		0.229655		1.08996
		0.553091		0.425028		0.244124
		0.866182		0.714524		0.520661
		1.70789		0.308545		0.243588
		1.0277		0.243588		0.422219
		1.04387		0.227349		0.379104
		1.54579		0.427188		0.292305
		1.43824		0.211727		0.568599
		1.38501		0.43966		1.12999
		0.649763		0.35874		0.211727
		0.813421		0.814558		0.425028
		0.484464		0.392777		0.731478
		0.63354		0.675437
		0.76394		0.312361
		1.13674		1.32028
		0.877517		1.01009
		0.942019		0.29276
		0.926202		1.02628
		1.31537		0.386006
				0.959347
				0.586641
				0.57667
				0.118221

## Sheet: 3b
	Figure 3b
	Replication fork rate (kb/min)
	U2OS
	Mock	PARPi	POLAi	POLAi + PARPi
	1.38186	0.913016	0.990721	0.910694
	0.465026	1.19654	0.829628	0.668974
	1.02422	1.00802	1.09238	1.6739
	0.504454	0.944114	0.555933	0.780163
	0.552133	0.699032	0.21111	1.38033
	0.666002	0.94314	0.568599	0.568372
	1.16968	0.649568	0.146153	0.797214
	1.38119	1.17102	0.308545	0.489612
	0.408887	1.20706	0.341413	0.509927
	0.390082	0.884257	0.568599	0.426263
	0.601077	0.92919	0.342566	0.584838
	0.667593	2.00401	0.574137	1.30076
	0.454697	0.686869	0.328421	2.03308
	0.406305	0.588216	0.630617	0.89374
	0.893156	0.588216	0.656827	0.438767
	0.958112	1.61064	0.65038	0.308545
	0.832177	1.08996	0.308545	0.422219
	0.489612	0.828832	0.389741	0.243588
	0.21111	0.606307	0.602815	0.604358
	0.276066	1.23096	0.523698	2.37115
	0.519914	1.17642	0.542016	1.48098
	0.942425	0.634157	0.553091	0.747701
	0.422528	0.735262	1.17473	1.13859
	0.799845	0.277966	0.572074	0.798367
	0.535893	0.835961	0.845055	0.574137
	0.909541	1.83568	0.659441	1.12098
	0.592682	0.649974	0.503675	0.40598
	0.535893	0.584838	0.243588	1.20181
	0.845835	0.217865	0.682046	0.974352
	0.276537	0.946907	0.974352	0.470937
	0.819884	1.24704	0.178631	0.163204
	0.958112	0.308967	0.248411	0.914608
	0.165607	0.822288	0.942425	0.303381
	0.179362	0.958665	0.357262	0.604358
	0.146153	0.32519	0.21111	1.28946
	0.868147	1.13778	0.649568	0.714524
	0.604358	1.2676	1.29119	0.341023
	0.29276	0.454697	0.373859	0.472057
	0.688964	0.81779	0.472057	0.319051
	0.259827	0.584611	0.554276	0.634157
	0.373501	0.735262	1.22872	0.438458
	0.860677	1.1859	0.65038	1.04134
	0.796386	1.34824	0.602815	0.374914
	0.60085	1.00696	0.779644	1.85156
	0.636658	0.747701	0.370319	0.694307
	0.731478	0.717464	0.57045	1.26831
	0.767545	0.326408	1.05754	0.6205
	0.344482	1.07486	0.21111	1.15584
	0.652816	0.766003	0.667593	0.911717
	0.243588	0.470937	0.438458	0.634157
	0.57045	1.10855	0.473454	0.516082
	0.308545	0.799845	0.81196	0.154061
	0.6173	1.10534	0.519654	0.568372
	0.602815	2.13482	0.747701	0.422219
	0.991792	0.894487	1.12133	0.79572
	0.780163	0.488264	1.25052	0.438458
	0.487176	1.13778	0.389741	0.162392
	0.360575	1.10618	0.473454	0.245748
	0.568599	1.4365	0.487176	0.162392
	1.06003	0.59023	0.682241	0.958665
	1.75383	0.438458	0.43966	0.747701
	0.838332	1.65672	0.884257	0.649568
	0.519654	0.666002	0.341023	1.18824
	0.276066	1.31547	0.521928	2.0464
	0.861294	0.814558	0.92919	0.244124
	0.961539	0.521928	0.519654	0.341413
	0.654618	0.876916	0.71912	0.61795
	1.20181	0.779481	0.747003	0.487452
	0.911717	0.930035	0.19487	0.6173
	2.08091	1.92063	0.568372	1.10438
	0.29276	0.934712	0.819884	0.990721
	0.341413	0.662429	0.470937	1.12062
	0.312361	1.06165	0.227349	0.243588
	0.276537	0.813421	0.470937	0.360575
	0.280337	0.45585	1.12999	0.721134
	0.716181	1.14092	1.01009	0.422219
	0.520661	0.960305	1.04954	1.47785
	0.707477	0.889015	0.633329	0.798367
	1.36969	0.893302	0.702995	0.945365
	0.260331	0.782177	0.471213	0.216663
	0.568599	0.472057	0.769429	0.471213
	1.05754	0.445912	0.259827	0.666603
	0.894487	0.6173	0.342566	0.178631
	0.328421	0.634157	0.715255	0.555933
	0.389741	1.16027	0.733638	1.12062
	0.493899	2.50842	0.392777	0.373501
	0.178631	1.30167	0.65038	0.829628
	0.878264	0.886481	0.875861	1.67335
	0.649763	0.767545	0.749829	0.259827
	0.57667	0.493899	0.40598	1.10534
	0.969188	0.761163	0.552376	0.395116
	0.58552	1.43236	0.780163	0.747701
	0.586641	1.75864	0.584838	0.3153
	0.568599	1.09238	0.745054	0.472057
	0.764444	0.926917	0.737227	0.995365
	0.568599	0.942019	0.21111	0.422219
	1.04954	2.31418	0.326408	0.89551
	0.473454	0.382222	0.308967	0.19487
	0.247875	1.3576	0.552376	0.227349
	0.185159	0.682046	0.569297	1.54306
	0.6173	2.19523	0.961539	0.833915
	0.554276	1.33321	0.227349	0.958112
	0.686869	0.782177	0.944114	0.179362
	0.763421	0.828361	0.617089	0.601077
	0.489612	1.13778	0.753336	0.373859
	0.384983	0.894487	1.25714	0.553091
	0.779481	0.716912	0.974887	0.57045
	1.08814	2.06238	0.835961	0.243588
	1.46378	2.46761	0.379104	0.357262
	0.716181	2.39306	0.730942	0.260331
	0.830748	1.14241	0.560658	0.796386
	0.670744	0.942425	0.50577	0.94314
	0.876916	0.964835	0.19487	0.731478
	0.974887	2.66724	1.05867	0.860823
	0.427188	1.28793	0.652816	0.552376
	0.454697	0.721134	0.717464	0.958242
	0.682241	0.862058	0.61795	0.339091
	0.893302	1.44612	0.229655	1.59152
	0.601077	0.868147	0.8446	0.373501
	0.63354	1.51024	0.982975	0.457296
	1.07227	1.83618	0.536884	0.763242
	0.308967	1.02359	0.776266	0.552376
	1.18647	1.25084	0.763421	0.635196
	0.471213	0.303381	0.731478	0.991792
	0.747701	1.52864	0.999068	0.324784
	0.65038	0.735262	0.714703	0.812122
	0.438458	0.683784	0.373501	0.422528
	0.797214	1.90005	0.473454	0.178631
	0.507588	1.95039	0.659441	0.547813
	0.763421	1.75654	0.748594	0.324784
	0.470937	0.730764	0.688964	0.828361
	0.638509	0.730764	0.392777	0.714524
	0.828199	1.15857	0.730942	0.357262
	0.698285	0.617089	0.733638	1.06165
	1.85156	1.31628	0.950789	0.390082
	0.601727	1.08814	0.656827	0.65038
	0.373501	1.15298	0.459309	0.422528
	0.767545	0.878264	0.732388	1.93581
	0.438458	0.925634	0.601077	0.438458
	0.57045	0.638509	0.59023	0.81196
	0.389741	1.14415	0.601077	0.845055
	0.619006	1.241	0.877063	0.65038
	1.10534	0.991792	0.31025	0.552133
	0.651387	0.877517	0.584611	0.699032
	1.08814	0.29276	0.843967	0.723505
	1.17023	0.601727	0.472057	1.12098
	0.373501	0.536884	1.10855	0.584838
	0.89551	0.94314	0.735262	1.10534
	0.990721	0.932584	0.87932	0.63354
	1.07227	1.25558	0.438458	0.861294
	0.427188	0.672903	0.259827	1.00802
	1.10725	1.12473	1.05754	0.635196
	1.12062	1.07179	1.30167	0.487176
	1.14092	1.4101	0.32519	0.457296
	0.76394	1.46062	0.50577	1.00735
	0.747003	1.25084	0.292305	0.958242
	0.552376	1.12999	0.379104	0.59023
	0.977729	0.438767	0.785555	0.633329
	0.441154	1.13686	0.504454	0.146153
	0.493899	0.638509	0.519654	0.795883
	0.880668	0.619006	1.34824	0.763421
	0.980961	0.627466	0.779481	0.682826
	0.991792	0.81779	0.69848	0.312361
	0.259827	0.833915	0.701111	0.553091
	1.33321	0.535893	0.484464	0.227933
	0.473454	1.01739	0.35874	0.373859
	0.552133	1.13859	0.58552	0.422528
	0.584838	1.00657	0.472057	0.178631
	0.798367	0.649568	0.373501	0.45499
	0.701306	0.560658	0.357262	0.509927
	1.08803	0.785555	0.488264	0.519654
	0.553091	1.02628	0.785555	0.61795
	0.730942	2.79225	0.649568	0.714703
	0.40598	0.833915	0.129914	0.146153
	0.40598	1.63048	0.366372	0.69999
	0.960305	0.604358	0.982975	0.276537
	1.57554	1.2428	0.586641	0.422219
	1.06003	1.7052	0.783703	0.682046
	0.45499	1.77126	1.5872	0.390082
	0.422219	0.665807	0.341023	0.461891
	0.668974	0.945365	0.398104	0.893302
	0.666603	1.61169	0.751404	0.771654
	1.10474	0.963049	0.782177	1.04551
	0.958242	1.33321	0.955774	0.780163
	0.864493	0.552376	0.783866	0.649568
	1.21805	1.52959	0.308967	0.747701
	0.666603	0.963049	0.555933	0.43966
	0.92578	1.18546	0.627466	0.470937
	0.763421	0.79572	0.780326	0.747701
	0.488264	1.19256	0.516082	0.584611
	0.666002	1.04045	0.347161	0.32519
	0.779644	0.985248	0.769429	0.682826
	0.569297	0.649763	0.77422	0.860677
	0.942425		0.386006	0.958112
	0.69999		0.299434	0.592682
	0.390082		0.918635	0.470937
	0.795883		1.24482	0.470937
	0.797214		0.611503	0.489612
	0.60085		0.658045	0.845055
	0.386006		0.401741	1.04247
	0.487452		0.216663	1.12999
	0.487452		0.703547	0.50577
	0.491479			0.747182
	0.925634			0.732388
	0.747182			1.6603
	1.1859			1.33251
	0.681656			0.624738
	0.828361			0.308545
	0.751404			0.714524
	0.667593			1.00802
	1.62392			0.63354
				0.520661
				1.33161
				0.958242
				0.76394
				0.519654
				1.08911
				0.334787
				0.665807
				0.640782
				0.622416
				0.373859
				0.873003
				0.277966
				1.10534
				0.216663
				0.165607

## Sheet: 3c
	Figure 3c
	Replication fork rate (kb/min)
	U2OS
	Mock	PARPi	PRIMi	PRIMi + PARPi
	0.682241	1.0474	0.487176	1.88402
	0.812609	1.38985	0.374914	0.259827
	0.617089	1.51582	0.488264	0.553091
	1.38033	1.07289	0.21111	0.572074
	1.30004	1.43824	1.18824	0.535893
	0.780163	0.584838	0.40598	0.489612
	0.487176	1.08803	0.714703	0.974481
	1.00683	2.62904	0.69848	0.668974
	1.62392	0.950789	0.32519	0.846939
	1.17102	1.97165	0.796386	1.25084
	1.08803	1.60143	0.45499	0.845835
	1.44565	1.06165	0.553091	0.425028
	0.503675	1.17473	0.87932	0.812609
	0.373859	1.53509	0.830748	0.496822
	0.76394	2.10114	0.341023	1.83532
	1.08911	0.40598	0.714703	0.942019
	1.10474	1.80986	0.652816	0.860677
	1.13721	2.30803	0.682046	0.553091
	1.20214	2.04084	0.536884	0.701306
	0.909541	2.60967	0.795883	0.471213
	1.7875	2.19716	0.604358	0.779481
	0.69848	1.41737	0.766003	0.6173
	0.357262	1.89742	0.976511	1.07179
	0.487176	0.914608	0.438767	0.45499
	1.18546	0.80626	0.780163	0.763421
	0.844438	1.22872	0.63354	0.422219
	0.357262	1.80614	0.683784	0.780163
	0.40598	1.89073	0.552133	0.76394
	0.909979	1.97624	0.747182	0.666603
	1.15482	2.8335	0.454697	1.10427
	0.519654	1.97998	1.00683	0.909395
	0.683784	2.13352	0.845055	0.814558
	0.796386	2.33331	0.845055	1.04387
	0.8446	1.89554	0.504454	0.421602
	0.438767	1.79368	0.568599	0.691449
	0.276066	1.02937	0.860823	0.81779
	1.23429	1.56739	0.519914	0.850041
	1.03931	1.30076	0.324784	0.588216
	0.813421	1.95843	0.341023	0.487452
	0.958112	1.1205	1.41365	0.296333
	1.07227	0.500265	0.326408	0.554276
	0.977729	0.308967	0.503415	0.31025
	1.70512	1.84221	0.552133	0.656827
	1.05568	1.05867	0.876916	0.844438
	1.1205	0.985248	0.731478	0.830748
	1.10474	0.227349	0.357636	0.491479
	0.438458	0.438458	0.81196	0.829628
	0.63354	1.5571	0.63354	0.373859
	0.958665	1.39893	0.406305	1.5752
	0.63354	1.31628	0.701306	1.99768
	1.15344	1.79523	0.682046	0.668974
	0.76394	1.49717	0.487176	0.974887
	0.747701	0.76394	0.292305	0.422528
	1.2676	0.686869	0.990591	0.572074
	0.601727	0.812122	0.32519	1.30167
	1.73759	0.832177	0.470937	0.443249
	1.51024	0.846939	0.487452	0.666603
	0.909395	1.67767	1.12344	0.763242
	0.958242	0.997086	1.15401	0.454697
	1.12801	0.860677	0.568372	0.487176
	0.89374	1.36689	0.539823	0.407279
	0.280337	1.11188	1.13686	0.701306
	0.666603	0.833915	0.864493	0.308967
	0.503415	2.30803	0.909541	0.357262
	1.31898	0.877063	0.363125	0.829628
	0.798367	0.747182	0.341023	0.40598
	0.58552	0.916475	0.471213	0.860677
	0.374914	1.36187	0.81196	0.731478
	1.18557	1.35964	0.624738	0.60085
	1.10534	1.54102	0.640782	0.701306
	0.31025	1.84713	0.45499	0.584838
	1.15857	0.964835	0.50577	0.69848
	0.535893	2.25421	0.584838	0.357262
	0.341413	1.56916	1.00696	0.57045
	0.584838	1.33251	0.471213	0.261857
	1.78816	0.829628	0.779644	0.795883
	1.0232	0.926202	0.649568	1.18946
	0.731478	1.13674	0.586641	0.360575
	0.45585	1.21055	0.521928	1.44612
	0.633329	1.70008	0.539823	0.471213
	0.944114	0.57667	0.373501	0.560658
	1.86751	1.11009	0.652816	0.422219
	0.63354	2.4612	0.40598	0.61795
	0.259827	1.84534	0.471213	0.780163
	0.197566	1.03588	0.832177	0.423469
	0.876916	1.65002	0.617089	0.730942
	0.92578	1.22302	0.58552	0.651387
	0.454697	1.65369	0.536137	0.796386
	0.554276	1.64458	0.470937	0.748594
	0.535893	1.15069	0.389741	0.656827
	0.763242	0.894487	0.535893	0.877517
	0.714524	1.4285	0.471213	1.33171
	0.395116	1.02359	0.45499	0.406305
	0.503675	1.08401	0.944114	0.259827
	0.406305	2.26711	1.00683	0.521928
	0.40598	1.9924	0.665807	0.926917
	1.07486	1.41244	0.63354	0.604358
	0.683784	0.493899	0.608694	0.584838
	1.77007	1.17328	0.665807	0.487176
	1.41318	1.10534	0.60085	0.652816
	0.877063	0.558076	0.568372	0.634157
	0.835961	1.96192	0.715255	0.779481
	1.16934	2.28286	0.569297	0.535893
	0.828361	1.83503	0.717464	0.812122
	1.25084	1.70875	0.633329	0.845055
	1.25042	1.08803	0.666603	0.651387
	1.46378	0.227349	0.763242	0.390082
	0.584838	0.421602	0.747003	0.40598
	0.472057	1.54963	0.470937	0.685132
	1.25211	0.766003	0.601727	0.735262
	1.26666	0.995365	0.863129	0.61795
	0.715255	0.656827	0.877063	0.519914
	1.05555	2.64694	0.457296	0.45585
	0.535893	0.197566	0.717464	0.69999
	1.28382	1.54818	0.554276	0.785555
	0.764801	1.10474	0.714524	0.373859
	1.00892	1.95546	0.373501	0.665807
	0.374914	2.32441	0.406305	1.68888
	0.633329	1.09105	0.812609	0.665807
	0.649763	1.98544	0.376668	0.554276
	0.43966	1.75752	0.572074	0.568372
	1.10438	2.11509	0.649763	0.748594
	1.28382	1.73235	0.633329	0.651387
	0.909395	1.25714	0.699032	0.717464
	0.698285	1.3396	0.552133	0.438767
	1.13686	0.688964	0.259827	0.324784
	0.197566	1.87202	0.422219	0.568599
	1.55896	1.42034	0.779644	0.280337
	1.10474	0.878264	0.398104	0.406305
	1.15298	1.66781	0.636658	1.29954
	1.00696	1.56739	0.45585	0.57045
	0.894487	0.572074	0.227933	0.79572
	1.2829	0.701306	0.715255	0.457296
	1.02307	1.46478	0.601077	0.76394
	1.08851	0.324784	0.584611	1.62595
	0.974352	1.70008	0.536137	0.503675
	0.552133	1.09105	0.552133	0.535893
	0.503675	1.15344	0.536137	0.863129
	0.373501	0.503415	0.376668	0.65038
	1.46162	1.17102	0.828199	0.423469
	0.79572	0.425028	0.76394	0.893156
	1.21838	1.69386	0.536137	0.536884
	1.13686	1.84084	0.863129	0.779481
	0.942019	1.42211	0.61795	0.976511
	2.04614	1.32973	0.633329	0.798367
	0.846939	1.64529	0.40598	0.76394
	0.779644	0.392777	0.45585	0.422219
	0.930749	1.39996	0.569297	0.649568
	0.828361	0.574137	0.277966	1.1859
	1.33171	0.554276	0.584611	0.43966
	0.649763	1.10618	1.38377	0.60085
	0.763421	1.25042	1.44529	0.69999
	0.795883	1.71621	0.542016	1.10725
	0.893156	0.507588	0.681656	0.876916
	0.860677	0.749829	1.36651	0.487176
	1.30167	0.459309	0.19487	0.682826
	1.47856	1.16968	0.568372	0.487176
	0.958665	1.01009	0.360575	0.698285
	1.2346	1.48213	0.341023	0.781008
	0.652816	2.47027	0.535893	1.5773
	1.2346	1.46188	0.406305	0.909395
	0.276066	2.03308	0.649568	0.666603
	1.39808	0.974628	0.373501	1.03981
	1.20444	1.18647	0.795883	0.682241
	0.698285	1.42034	0.636658	0.568372
	0.341023	1.87764	0.470937	0.633329
	0.504454	0.953143	0.782177	0.877517
	0.487176	0.406305	0.735262	0.926202
	0.636658	0.659441	0.227933	0.553091
	1.07227	0.525955	0.828199	1.20214
	1.18647	1.02513	0.519914	0.635196
	0.893302	1.61064	0.552133	0.991127
	0.763242	2.19253	0.76394	0.488264
	0.584838	1.90172	0.61795	0.531947
	0.584611	0.77711	0.651387	0.261857
	1.43053	0.584611	0.601077	0.732388
	0.730764	1.72511	0.698285	0.568599
	0.243588	1.77275	0.488264	0.391088
	0.244124	0.748594	0.243588	0.799845
	0.520661	1.15298	0.941873	0.584838
	1.22064	0.487176	0.685132	0.748594
	0.535893	0.227349	0.229655	0.503675
	0.308545	1.39996	0.438767	0.45499
	1.16922	1.67767	0.504454	0.926202
	0.308545	1.87322	0.606307	0.649763
	1.04045	2.5223	0.601727	0.649568
	0.828199	1.82603	0.753336	0.812122
	0.763242	0.584838	0.459309	0.586641
	0.79572	1.09395	0.260331	0.925634
	0.844438	2.31168	0.666002	0.276066
	0.40598	0.659441	0.569297	0.373501
	1.15401	1.96554	0.227349	1.28299
	1.04045	1.42905	0.470937	0.654618
	0.782177	0.503675	0.814558	0.860823
	0.69848	0.833915	0.283601	0.747182
	0.666603	0.45585	0.748594	0.276537
	1.00802	1.78816	0.568372	0.913016
	0.764801	0.441154	0.179362	1.29914
	1.08814	0.779481	0.146153	0.574137
	0.730764	1.13674	0.503415	0.602815
	0.635196	0.374914	0.699032
	0.92578	1.49056	0.698285
	0.601077	1.27919	0.698285
	0.60085	0.608694	0.860677
	0.828199	0.781008	0.487452
	1.41281	0.308967	0.373859
	0.503675
	0.763242
	0.470937
	0.50577
	1.16674
	1.05867
	1.52726
	0.487176
	0.877063
	0.373859
	0.79572
	0.730942
	0.863129
	0.29276
	0.76394

[truncated: 32 more sheets: 3d, 4a, 4b, 4c, 4d, 4e, 4f, 5a, 5b, 5c, 5d, 5e, 5f, S1a, S1b, S1c, S2a, S2b, S2c, S3a …]
